# Supplementary material for: Effects of Biological Characteristics and Environmental Factors on Swimming Performance of Endemic Fish in Southwest China
Source: Animals (Basel). 2025 Jun 19;15(12):1819. doi: 10.3390/ani15121819 (PMC12189080; doi:10.3390/ani15121819)
Supplement: Supplementary file 1 [file animals-15-01819-s001.zip]

Archive with 3 entries (2 files):
- DATA/
- DATA/DATA.xlsx
- DATA/rf.R
