# Supplementary material for: Effects of Biological Characteristics and Environmental Factors on Swimming Performance of Endemic Fish in Southwest China
Source: Animals (Basel). 2025 Jun 19;15(12):1819. doi: 10.3390/ani15121819 (PMC12189080; doi:10.3390/ani15121819)
Supplement: Supplementary file 1 [file animals-15-01819-s001.zip › DATA/DATA.xlsx]

## Sheet: Sheet1
species	period	BL	FL	TL	W		species	period	Uind（cm/s）	Uind/SL（s-1）	Uburst（cm/s）	Uburst/SL（s-1）		species	period	Ucrit（cm/s）	Ucrit/SL（s-1）		sample size
Acrossocheilus yunnanensis	Non-spwaning Period	6.75	7.1	7.85	3.9		Acrossocheilus yunnanensis	Non-spwaning Period	5.08	0.77	92.5	14.23		Acrossocheilus yunnanensis	Non-spwaning Period	40	5.93
Acrossocheilus yunnanensis	Non-spwaning Period	9.4	10.3	11.25	11.6		Acrossocheilus yunnanensis	Non-spwaning Period	5.08	0.66	100.5	13.22		Acrossocheilus yunnanensis	Non-spwaning Period	81.5	8.67		Ucrit		1Non-spwaning Period	2Spwaning Period
Acrossocheilus yunnanensis	Non-spwaning Period	8.1	8.9	10.1	9.8		Acrossocheilus yunnanensis	Non-spwaning Period	5.16	0.63	144.2	18.25		Acrossocheilus yunnanensis	Non-spwaning Period	91	11.23		1	Acrossocheilus yunnanensis	11	12
Acrossocheilus yunnanensis	Non-spwaning Period	7.8	8.4	10.1	8.6		Acrossocheilus yunnanensis	Non-spwaning Period	5.08	0.59	106.25	12.5		Acrossocheilus yunnanensis	Non-spwaning Period	103	13.21		2	Hemibarbus maculatus	11	7
Acrossocheilus yunnanensis	Non-spwaning Period	9.02	10	11.35	12.3		Acrossocheilus yunnanensis	Non-spwaning Period	5.16	0.55	128.3	14.1		Acrossocheilus yunnanensis	Non-spwaning Period	50.5	5.6		3	Sinocyclocheilus grahami	5	4
Acrossocheilus yunnanensis	Non-spwaning Period	8.2	9.1	10.5	9.8		Hemibarbus maculatus	Non-spwaning Period	5	0.43	85.9	7.47		Acrossocheilus yunnanensis	Non-spwaning Period	60.5	7.38		4	Abbottina rivularis	5	9
Acrossocheilus yunnanensis	Non-spwaning Period	9	10.2	11.5	12.7		Hemibarbus maculatus	Non-spwaning Period	5.08	0.45	118.2	10.75		Acrossocheilus yunnanensis	Non-spwaning Period	61	6.78		5	Acrossocheilus elongatus	8	/
Acrossocheilus yunnanensis	Non-spwaning Period	10.6	11.4	13.1	20		Hemibarbus maculatus	Non-spwaning Period	5.16	0.42	128.75	10.73		Acrossocheilus yunnanensis	Non-spwaning Period	62.5	5.9		6	Discogobio yunnanensis	/	/
Acrossocheilus yunnanensis	Non-spwaning Period	10.3	11.2	12.7	18.4		Hemibarbus maculatus	Non-spwaning Period	5.16	0.52	96.3	9.93		Acrossocheilus yunnanensis	Non-spwaning Period	64.5	6.26		7	Sinocrossocheilus tridentis	/	/
Acrossocheilus yunnanensis	Non-spwaning Period	10.2	10.9	12.3	13.3		Discogobio yunnanensis	Non-spwaning Period	5.58	1.01	180	32.73		Acrossocheilus yunnanensis	Non-spwaning Period	70.5	6.91
Acrossocheilus yunnanensis	Non-spwaning Period	12.75	13.6	15.6	30		Discogobio yunnanensis	Non-spwaning Period	6.5	0.88	180	24.32		Acrossocheilus yunnanensis	Non-spwaning Period	79	6.2		Uind		1Non-spwaning Period	2Spwaning Period
Acrossocheilus yunnanensis	Non-spwaning Period	6.5	6.7	8.1	4.1		Discogobio yunnanensis	Non-spwaning Period	7.92	1.32	180	30		Hemibarbus maculatus	Non-spwaning Period	72	5.29		1	Acrossocheilus yunnanensis	5	4
Acrossocheilus yunnanensis	Non-spwaning Period	7.6	8.2	9.5	8.1		Discogobio yunnanensis	Non-spwaning Period	9.08	1.42	180	28.13		Hemibarbus maculatus	Non-spwaning Period	72	6.26		2	Hemibarbus maculatus	4	4
Acrossocheilus yunnanensis	Non-spwaning Period	7.9	8.5	10	7.7		Discogobio yunnanensis	Non-spwaning Period	5.25	0.66	180	22.5		Hemibarbus maculatus	Non-spwaning Period	91	8.13		3	Sinocyclocheilus grahami	3	\
Acrossocheilus yunnanensis	Non-spwaning Period	8.5	9.3	10.6	10		Discogobio yunnanensis	Non-spwaning Period	5.33	0.93	180	31.3		Hemibarbus maculatus	Non-spwaning Period	91.5	8.24		4	Abbottina rivularis	5	6
Acrossocheilus yunnanensis	Non-spwaning Period	9.1	10.5	11.9	12.5		Discogobio yunnanensis	Non-spwaning Period	5.5	0.66	180	21.69		Hemibarbus maculatus	Non-spwaning Period	92.5	8.26		5	Acrossocheilus elongatus	5	3
Hemibarbus maculatus	Non-spwaning Period	13.6	14.6	15.8	34		Discogobio yunnanensis	Non-spwaning Period	5.83	0.96	180	29.51		Hemibarbus maculatus	Non-spwaning Period	49.5	4.95		6	Discogobio yunnanensis	9	12
Hemibarbus maculatus	Non-spwaning Period	11.5	12.6	13.9	20.2		Discogobio yunnanensis	Non-spwaning Period	5.83	0.91	180	28.13		Hemibarbus maculatus	Non-spwaning Period	87.5	8.33		7	Sinocrossocheilus tridentis	5	5
Hemibarbus maculatus	Non-spwaning Period	11.2	12.2	13.5	20		Sinocyclocheilus grahami	Non-spwaning Period	5.42	0.87	78.4	12.65		Hemibarbus maculatus	Non-spwaning Period	87.5	8.33				36	34
Hemibarbus maculatus	Non-spwaning Period	11.1	12	13.4	19.8		Sinocyclocheilus grahami	Non-spwaning Period	5.42	0.77	85.5	12.21		Hemibarbus maculatus	Non-spwaning Period	101.5	12.23		morphology		1Non-spwaning Period	2Spwaning Period
Hemibarbus maculatus	Non-spwaning Period	11.2	12.2	13.6	19.8		Sinocyclocheilus grahami	Non-spwaning Period	5.75	0.46	97.8	7.82		Hemibarbus maculatus	Non-spwaning Period	113.5	13.35		1	Acrossocheilus yunnanensis	16	16
Hemibarbus maculatus	Non-spwaning Period	10	10.6	11.4	15.3		Acrossocheilus elongatus	Non-spwaning Period	5.08	0.61	74.8	9.01		Hemibarbus maculatus	Non-spwaning Period	140.5	11.91		2	Hemibarbus maculatus	15	11
Hemibarbus maculatus	Non-spwaning Period	10.5	11.2	12.5	19.8		Acrossocheilus elongatus	Non-spwaning Period	5.08	0.64	87.25	11.04		Sinocyclocheilus grahami	Non-spwaning Period	52	10		3	Sinocyclocheilus grahami	8	4
Hemibarbus maculatus	Non-spwaning Period	10.5	11.4	12.5	16.8		Acrossocheilus elongatus	Non-spwaning Period	5.08	0.72	88	12.39		Sinocyclocheilus grahami	Non-spwaning Period	71	11.45		4	Abbottina rivularis	10	15
Hemibarbus maculatus	Non-spwaning Period	8.3	9	10.1	7.7		Acrossocheilus elongatus	Non-spwaning Period	5.16	0.65	102.2	12.78		Sinocyclocheilus grahami	Non-spwaning Period	76.5	10.93		5	Acrossocheilus elongatus	13	3
Hemibarbus maculatus	Non-spwaning Period	8.5	9.2	10.3	10		Acrossocheilus elongatus	Non-spwaning Period	5.16	0.63	179.2	21.85		Sinocyclocheilus grahami	Non-spwaning Period	78	6.24		6	Discogobio yunnanensis	9	12
Hemibarbus maculatus	Non-spwaning Period	11.8	13	14	31.6		Sinocrossocheilus tridentis	Non-spwaning Period	5	0.47				Sinocyclocheilus grahami	Non-spwaning Period	82	7.45		7	Sinocrossocheilus tridentis	5	5
Hemibarbus maculatus	Non-spwaning Period	11.5	12.3	13.9	24.3		Sinocrossocheilus tridentis	Non-spwaning Period	5.08	0.55	81.15	8.82		Acrossocheilus elongatus	Non-spwaning Period	51	6.3
Hemibarbus maculatus	Non-spwaning Period	11	11.1	12	16		Sinocrossocheilus tridentis	Non-spwaning Period	5.08	0.57	159.2	18		Acrossocheilus elongatus	Non-spwaning Period	73	9.61		Uburst		1Non-spwaning Period	2Spwaning Period
Hemibarbus maculatus	Non-spwaning Period	12	13.1	14.3	24.6		Sinocrossocheilus tridentis	Non-spwaning Period	5.08	0.64	162.6	20.58		Acrossocheilus elongatus	Non-spwaning Period	73.5	10.5		1	Acrossocheilus yunnanensis	5	4
Hemibarbus maculatus	Non-spwaning Period	9.7	10.7	11.8	13		Sinocrossocheilus tridentis	Non-spwaning Period	5.16	0.52	175.3	17.71		Acrossocheilus elongatus	Non-spwaning Period	80.5	13.2		2	Hemibarbus maculatus	4	4
Sinocyclocheilus grahami	Non-spwaning Period	5.2	6.4	7.4	2.9		Abbottina rivularis	Non-spwaning Period	5.08	0.74	66.25	9.6		Acrossocheilus elongatus	Non-spwaning Period	60	10.68		3	Sinocyclocheilus grahami	3	\
Sinocyclocheilus grahami	Non-spwaning Period	6.2	7.2	8.6	3.6		Abbottina rivularis	Non-spwaning Period	5.5	1.06	122.25	23.51		Acrossocheilus elongatus	Non-spwaning Period	71	7.89		4	Abbottina rivularis	5	6
Sinocyclocheilus grahami	Non-spwaning Period	7	7.9	8.4	3.8		Abbottina rivularis	Non-spwaning Period	5.75	0.74	56.7	7.27		Acrossocheilus elongatus	Non-spwaning Period	75	11.72		5	Acrossocheilus elongatus	5	3
Sinocyclocheilus grahami	Non-spwaning Period	12.5	13.4	14.4	26.5		Abbottina rivularis	Non-spwaning Period	6	0.98	44.8	7.34		Acrossocheilus elongatus	Non-spwaning Period	80.5	11.34		6	Discogobio yunnanensis	9	12
Sinocyclocheilus grahami	Non-spwaning Period	11	12.5	14	26		Abbottina rivularis	Non-spwaning Period	7.83	1.35	44.8	7.72		Abbottina rivularis	Non-spwaning Period	39.5	8.4		7	Sinocrossocheilus tridentis	5	4
Sinocyclocheilus grahami	Non-spwaning Period	6.2	7.2	8.6	3.6		Sinocrossocheilus tridentis	Spwaning Period	10.5	1.02	140.5	13.64		Abbottina rivularis	Non-spwaning Period	40	4.82
Sinocyclocheilus grahami	Non-spwaning Period	7	7.9	8.4	3.8		Sinocrossocheilus tridentis	Spwaning Period	10.5	1.05	138.5	13.85		Abbottina rivularis	Non-spwaning Period	51.5	6.78
Sinocyclocheilus grahami	Non-spwaning Period	12.5	13.4	14.4	26.5		Sinocrossocheilus tridentis	Spwaning Period	11.7	1.22	87.5	9.11		Abbottina rivularis	Non-spwaning Period	63	8.29		9	23	9
Abbottina rivularis	Non-spwaning Period	4.7	5.4	5.5	1.7		Sinocrossocheilus tridentis	Spwaning Period	12.1	1.19				Abbottina rivularis	Non-spwaning Period	65	9.7		8	18	8
Abbottina rivularis	Non-spwaning Period	8.3	9.7	10.3	10		Sinocrossocheilus tridentis	Spwaning Period	12.4	1.2	107.5	10.44		Acrossocheilus yunnanensis	Spwaning Period	82	10.65		21	/	21
Abbottina rivularis	Non-spwaning Period	7.6	8.2	9.15	7.6		Abbottina rivularis	Spwaning Period	5.3	0.62	67.5	7.94		Acrossocheilus yunnanensis	Spwaning Period	98	8.83		3	9	3
Abbottina rivularis	Non-spwaning Period	7.6	8.75	9.3	7.4		Abbottina rivularis	Spwaning Period	5.4	0.64	75.5	8.99		Acrossocheilus yunnanensis	Spwaning Period	121.8	10.07		8	8	8
Abbottina rivularis	Non-spwaning Period	6.7	7.78	8.6	4.9		Abbottina rivularis	Spwaning Period	5.6	0.69	56.9	7.02		Acrossocheilus yunnanensis	Spwaning Period	80	11.59		10	/	9
Abbottina rivularis	Non-spwaning Period	6.9	8.05	8.5	7.9		Abbottina rivularis	Spwaning Period	5.8	0.97	36.3	6.05		Acrossocheilus yunnanensis	Spwaning Period	100.5	7.56		11	14	11
Abbottina rivularis	Non-spwaning Period	5.2	5.9	6.2	2		Abbottina rivularis	Spwaning Period	6.2	0.95	44.2	6.8		Acrossocheilus yunnanensis	Spwaning Period	102.5	11.14
Abbottina rivularis	Non-spwaning Period	7.8	8.6	9.5	8.6		Abbottina rivularis	Spwaning Period	6.75	0.81	150.8	18.17		Acrossocheilus yunnanensis	Spwaning Period	103	11.2
Abbottina rivularis	Non-spwaning Period	6.1	6.9	7.35	3.2		Acrossocheilus elongatus	Spwaning Period	5.25	0.51	124.3	12.19		Acrossocheilus yunnanensis	Spwaning Period	95	10.22
Abbottina rivularis	Non-spwaning Period	5.8	6.6	7	3.6		Acrossocheilus elongatus	Spwaning Period	5.3	0.39	123.4	9.14		Acrossocheilus yunnanensis	Spwaning Period	96.5	10.05
Acrossocheilus elongatus	Non-spwaning Period	8.1	8.8	10.1	8.2		Acrossocheilus elongatus	Spwaning Period	5.1	0.56	113.3	12.45		Acrossocheilus yunnanensis	Spwaning Period	130.5	12.2
Acrossocheilus elongatus	Non-spwaning Period	7.6	8.25	9.62	6.6		Discogobio yunnanensis	Spwaning Period	12.75	1.5	180	21.18		Acrossocheilus yunnanensis	Spwaning Period	76.5	8.5
Acrossocheilus elongatus	Non-spwaning Period	7	7.8	9	5.6		Discogobio yunnanensis	Spwaning Period	12.75	1.59	180	22.5		Acrossocheilus yunnanensis	Spwaning Period	91.5	9.84
Acrossocheilus elongatus	Non-spwaning Period	6.1	6.9	7.6	3.6		Discogobio yunnanensis	Spwaning Period	11.2	1.32	180	21.18		Hemibarbus maculatus	Spwaning Period	25.5	3.36
Acrossocheilus elongatus	Non-spwaning Period	5.62	6.1	6	2.5		Discogobio yunnanensis	Spwaning Period	5.7	0.8	180	25.35		Hemibarbus maculatus	Spwaning Period	58.5	5.63
Acrossocheilus elongatus	Non-spwaning Period	9	9.5	11.1	10		Discogobio yunnanensis	Spwaning Period	5.9	0.83	180	25.35		Hemibarbus maculatus	Spwaning Period	61	4.8
Acrossocheilus elongatus	Non-spwaning Period	6.4	8.9	10.1	6.3		Discogobio yunnanensis	Spwaning Period	5.9	0.78	180	23.68		Hemibarbus maculatus	Spwaning Period	42.5	5.82
Acrossocheilus elongatus	Non-spwaning Period	7.1	7.6	8.8	4.5		Discogobio yunnanensis	Spwaning Period	6.7	0.92	180	24.66		Hemibarbus maculatus	Spwaning Period	80.5	8.75
Acrossocheilus elongatus	Non-spwaning Period	8.3	9.1	10	10		Discogobio yunnanensis	Spwaning Period	6.7	0.86	180	23.08		Hemibarbus maculatus	Spwaning Period	91.5	14.76
Acrossocheilus elongatus	Non-spwaning Period	7.9	8.5	9.6	8.5		Discogobio yunnanensis	Spwaning Period	6.9	0.93	180	24.32		Hemibarbus maculatus	Spwaning Period	149	15.36
Acrossocheilus elongatus	Non-spwaning Period	7.1	7.9	8.9	6.6		Discogobio yunnanensis	Spwaning Period	11.3	0.93	180	17.82		Sinocyclocheilus grahami	Spwaning Period	51.5	9.2
Acrossocheilus elongatus	Non-spwaning Period	8	8.6	10.1	8.3		Discogobio yunnanensis	Spwaning Period	12.7	1.26	180	14.75		Sinocyclocheilus grahami	Spwaning Period	70.5	5.83
Acrossocheilus elongatus	Non-spwaning Period	8.2	8.9	10.5	8.4		Discogobio yunnanensis	Spwaning Period	11.2	1.32	180	21.18		Sinocyclocheilus grahami	Spwaning Period	83.5	12.65
Discogobio yunnanensis	Non-spwaning Period	5.5	6	6.8	3.3		Hemibarbus maculatus	Spwaning Period	5.7	0.75	76.7	10.09		Sinocyclocheilus grahami	Spwaning Period	104.5	15.83
Discogobio yunnanensis	Non-spwaning Period	7.4	8.6	9.1	5.9		Hemibarbus maculatus	Spwaning Period	5.3	0.51	100.2	9.73		Abbottina rivularis	Spwaning Period	30.2	3.73
Discogobio yunnanensis	Non-spwaning Period	6	6.7	7.8	4		Hemibarbus maculatus	Spwaning Period	5.3	0.46	100.2	8.79		Abbottina rivularis	Spwaning Period	51	8.5
Discogobio yunnanensis	Non-spwaning Period	6.4	7	8	3.4		Hemibarbus maculatus	Spwaning Period	5.8	0.48	52.3	4.36		Abbottina rivularis	Spwaning Period	54.5	6.41
Discogobio yunnanensis	Non-spwaning Period	8	9.1	9.9	10		Acrossocheilus yunnanensis	Spwaning Period	5.1	0.52	103.3	10.54		Abbottina rivularis	Spwaning Period	65	7.74
Discogobio yunnanensis	Non-spwaning Period	5.75	6.4	6.9	3.4		Acrossocheilus yunnanensis	Spwaning Period	5.1	0.49	113.1	10.1		Abbottina rivularis	Spwaning Period	35	6.14
Discogobio yunnanensis	Non-spwaning Period	8.3	9.1	10.6	10		Acrossocheilus yunnanensis	Spwaning Period	5.1	0.46	113.5	10.81		Abbottina rivularis	Spwaning Period	42	6.56
Discogobio yunnanensis	Non-spwaning Period	6.1	6.4	7.2	4.3		Acrossocheilus yunnanensis	Spwaning Period	5.3	0.57	105.7	11.37		Abbottina rivularis	Spwaning Period	50	6.49
Discogobio yunnanensis	Non-spwaning Period	6.4	7.2	8.2	4.2									Abbottina rivularis	Spwaning Period	50	6.58
Sinocrossocheilus tridentis	Non-spwaning Period	10.6	12	13.1	23.9									Abbottina rivularis	Spwaning Period	70.5	9.4
Sinocrossocheilus tridentis	Non-spwaning Period	9.2	10	11.5	17.3
Sinocrossocheilus tridentis	Non-spwaning Period	8.85	9.9	11.1	12.7
Sinocrossocheilus tridentis	Non-spwaning Period	7.9	8.6	9.12	7.5
Sinocrossocheilus tridentis	Non-spwaning Period	9.9	10.6	12.1	16.2
Acrossocheilus yunnanensis	Spwaning Period	7.7	8.3	9.7	7.3
Acrossocheilus yunnanensis	Spwaning Period	11.1	11.8	13.7	23.2
Acrossocheilus yunnanensis	Spwaning Period	12.1	13.2	15.5	30.1
Acrossocheilus yunnanensis	Spwaning Period	6.9	7.4	8.5	4.9
Acrossocheilus yunnanensis	Spwaning Period	13.3	14.3	16.4	38.6
Acrossocheilus yunnanensis	Spwaning Period	9.2	9.6	11.2	11.5
Acrossocheilus yunnanensis	Spwaning Period	9.2	9.8	10.7	11.9
Acrossocheilus yunnanensis	Spwaning Period	9.6	10.8	11.7	15.4
Acrossocheilus yunnanensis	Spwaning Period	9.3	10.1	11.2	14.4
Acrossocheilus yunnanensis	Spwaning Period	10.7	11.5	13.2	20.2
Acrossocheilus yunnanensis	Spwaning Period	9	9.5	11	10.7
Acrossocheilus yunnanensis	Spwaning Period	9.3	10.3	11.5	15.7
Acrossocheilus yunnanensis	Spwaning Period	9.8	10.4	12.1	13.7
Acrossocheilus yunnanensis	Spwaning Period	10.5	10.9	13.1	17.6
Acrossocheilus yunnanensis	Spwaning Period	11.2	11.7	13.9	20.5
Acrossocheilus yunnanensis	Spwaning Period	9.3	10.1	11.2	15.2
Hemibarbus maculatus	Spwaning Period	7.6	8.3	9.2	5.8
Hemibarbus maculatus	Spwaning Period	10.3	11.1	12.4	19.1
Hemibarbus maculatus	Spwaning Period	11.4	12.3	13.9	24.1
Hemibarbus maculatus	Spwaning Period	12	12.9	14	24.3
Hemibarbus maculatus	Spwaning Period	7.6	8.3	9.2	5.8
Hemibarbus maculatus	Spwaning Period	12.7	13.7	15	36.6
Hemibarbus maculatus	Spwaning Period	10.4	11.5	12.5	15.4
Hemibarbus maculatus	Spwaning Period	6.2	6.7	7.8	3.7
Hemibarbus maculatus	Spwaning Period	7.3	7.9	9	6.1
Hemibarbus maculatus	Spwaning Period	9.2	10	11	13.1
Hemibarbus maculatus	Spwaning Period	9.7	10.4	11.5	12.4
Sinocyclocheilus grahami	Spwaning Period	5.6	6.1	6.6	2.4
Sinocyclocheilus grahami	Spwaning Period	12.1	13.2	14.3	22.5
Sinocyclocheilus grahami	Spwaning Period	6.6	7.3	8.2	4.8
Sinocyclocheilus grahami	Spwaning Period	6.6	6.8	7.9	4
Abbottina rivularis	Spwaning Period	8.1	9.1	9.6	9.8
Abbottina rivularis	Spwaning Period	6	6.9	7.2	4.4
Abbottina rivularis	Spwaning Period	8.5	9.8	10.3	11.3
Abbottina rivularis	Spwaning Period	8.4	9.5	9.9	10.7
Abbottina rivularis	Spwaning Period	5.7	7.78	8.6	4.9
Abbottina rivularis	Spwaning Period	6.4	6.8	7.1	3.5
Abbottina rivularis	Spwaning Period	7.7	7.4	7.8	4.8
Abbottina rivularis	Spwaning Period	7.6	8.9	9.4	7
Abbottina rivularis	Spwaning Period	7.5	8.5	8.9	8.2
Abbottina rivularis	Spwaning Period	8.5	9.8	10.3	11.3
Abbottina rivularis	Spwaning Period	8.4	9.5	9.9	10.7
Abbottina rivularis	Spwaning Period	8.1	9.1	9.6	9.8
Abbottina rivularis	Spwaning Period	6	6.9	7.2	4.4
Abbottina rivularis	Spwaning Period	6.5	7.4	7.7	4.5
Abbottina rivularis	Spwaning Period	8.3	9.6	10.1	10.3
Acrossocheilus elongatus	Spwaning Period	10.2	11	12.5	14.4
Acrossocheilus elongatus	Spwaning Period	13.5	14.7	16.5	38.5
Acrossocheilus elongatus	Spwaning Period	9.1	9.7	11.2	10
Discogobio yunnanensis	Spwaning Period	8.5	9.5	10.5	15.2
Discogobio yunnanensis	Spwaning Period	8	9	10.1	9.2
Discogobio yunnanensis	Spwaning Period	8.5	9.3	10.2	11.8
Discogobio yunnanensis	Spwaning Period	7.1	7.8	8.5	7.1
Discogobio yunnanensis	Spwaning Period	7.1	8	8.9	7.4
Discogobio yunnanensis	Spwaning Period	7.6	8.5	9.5	9.8
Discogobio yunnanensis	Spwaning Period	7.3	8.4	9.2	7.9
Discogobio yunnanensis	Spwaning Period	7.8	8.7	9.7	8.7
Discogobio yunnanensis	Spwaning Period	7.4	8.1	9	8
Discogobio yunnanensis	Spwaning Period	10.1	11.9	13	24.2
Discogobio yunnanensis	Spwaning Period	12.2	13.5	15	40.2
Discogobio yunnanensis	Spwaning Period	8.5	9.3	10.2	11.8
Sinocrossocheilus tridentis	Spwaning Period	10.3	12.4	14.2	26.8
Sinocrossocheilus tridentis	Spwaning Period	10	10.9	12.1	20.3
Sinocrossocheilus tridentis	Spwaning Period	9.6	10.5	11.9	17.7
Sinocrossocheilus tridentis	Spwaning Period	10.2	11.7	13.3	23.3
Sinocrossocheilus tridentis	Spwaning Period	10.3	11.6	12.9	25.8
