# Supplementary material for: Effects of Biological Characteristics and Environmental Factors on Swimming Performance of Endemic Fish in Southwest China
Source: Animals (Basel). 2025 Jun 19;15(12):1819. doi: 10.3390/ani15121819 (PMC12189080; doi:10.3390/ani15121819)
Supplement: Supplementary file 1 [file animals-15-01819-s001.zip › DATA/rf.R]

#数据保存为csv格式数据为连续变量，如果有分类变量要进行转换（代码中有具体介绍），
#变量命名无特殊符号（.、_+@%等特殊符号）和空格，数据不能有空值（可以补零），
#运行需安装4.2.1及以上R版本
# 安装和加载必要的包
# if (!requireNamespace("randomForest", quietly = TRUE)) { 
  # install.packages("randomForest")}
library(randomForest)
library(readr)
setwd('E:\rstudioproject\RF')#设置你的文件路径
# 构造数据集
set.seed(123) # 为了结果可重现
mtcars <- read_csv("velocity.csv") #velocity改为你的文件名称
# 准备数据框
mtcars <- data.frame(mtcars)
# 建立随机森林模型
rf_model <- randomForest(velocity ~ ., data = mtcars, ntree = 500, importance = TRUE)
rf_model
# 获取特征重要性并排序
importance_scores <- data.frame(importance(rf_model, scale = TRUE), check.names = FALSE)
importance_scores
importance_scores <- importance_scores[order(importance_scores$'%IncMSE', decreasing = TRUE), ]

importance_scores$OTU_name <- rownames(importance_scores)
importance_scores$OTU_name <- factor(importance_scores$OTU_name, levels = importance_scores$OTU_name)
# 基于基尼指数的特征重要性
importance_gini <- importance(rf_model, type = 2)
importance_gini
# 基于准确度的特征重要性
importance_accuracy <- importance(rf_model, type = 1)
importance_accuracy
# 绘制柱状图
library(ggplot2)
library(ggthemes)
ggplot(importance_scores, aes(OTU_name, `%IncMSE`)) + 
  geom_bar(stat = "identity", fill = "steelblue") + 
  theme_few() +  
  theme(plot.title = element_text(hjust = 0.5, size = 16),  
    plot.caption = element_text(size = 12),  
    axis.text = element_text(size = 12),  
    axis.title = element_text(size = 15))+ 
    labs(title = "Top 15 Important Genes in Heart Disease Prediction", x = "Gene", y = "Importance") + 
  coord_flip() # 横向柱状图更易读
# 设置渐变颜色范围
color_range <- c("#D8BFD8", "#8B008B")
ggplot(importance_scores, aes(x=OTU_name, y = `%IncMSE`, fill = `%IncMSE`)) + 
  geom_bar(stat = "identity") + 
  scale_fill_gradient(low = color_range[1], high = color_range[2]) + # 使用渐变填充 
  theme_few() +  
  theme( 
    plot.title = element_text(hjust = 0.5, size = 16),  
    plot.caption = element_text(size = 12),  
    axis.text = element_text(size = 12),  
    axis.title = element_text(size = 15) 
    ) + 
  labs(title = "Top 15 Important Genes in Heart Disease Prediction", x = "Gene", y = "Importance") + 
  coord_flip() # 横向柱状图更易读
# 设置标注字
# 设置渐变颜色范围
color_range <- c("#D8BFD8", "#8B008B")
ggplot(importance_scores, aes(x=OTU_name, y = `%IncMSE`, fill = `%IncMSE`, label = round(`%IncMSE`, 1))) + 
  geom_bar(stat = "identity") + 
  geom_text(size = 3, position = position_stack(vjust = 0.5), color = "white") + # 添加标签 
  scale_fill_gradient(low = color_range[1], high = color_range[2]) + # 使用渐变填充 
  theme_few() +  
  theme( 
    plot.title = element_text(hjust = 0.5, size = 16),  
    plot.caption = element_text(size = 12),  
    axis.text = element_text(size = 12),  
    axis.title = element_text(size = 15) 
    ) + 
  labs(title = "Top 15 Important Genes in Heart Disease Prediction", x = "Gene", y = "Importance") + 
  coord_flip() # 横向柱状图更易读  
# 环状图
# 设置渐变颜色范围
color_range <- c("#D8BFD8", "#8B008B")
  ggplot(importance_scores, aes(x=OTU_name, y = `%IncMSE`, fill = `%IncMSE`, label = round(`%IncMSE`, 2))) + 
    geom_bar(stat = "identity") + 
    ylim(-40,28) + #设置 y 轴的范围，从 -18 到 20。这样可以确保所有条形图和标签都在指定的 y 轴范围内显示
    geom_text(size = 3, position = position_stack(vjust = 0.5), color = "BLACK") + # 添加标签 
    scale_fill_gradient(low = color_range[1], high = color_range[2]) + # 使用渐变填充 
    theme_few() +  
    theme( 
      plot.title = element_text(hjust = 0.5, size = 15),  #设置图形标题的样式，居中对齐 (hjust = 0.5)，字号为 14
      plot.caption = element_text(size = 15),  #设置图形说明文字的字号
      axis.text.x = element_text(size = 12), #设置x轴标签的字体大小
      axis.text.y = element_text(size = 0),#设置y轴标签的字体大小
      axis.title = element_text(size = 15) #设置轴标题的字体大小
      ) + 
    labs(title = "Order of importance in swimming performance", x = "Factors", y = "Importance", fill = "Importance") + 
    coord_polar() # 改为极坐标，使柱状图成为环状
  
